# Supplementary material for: A Self-Powered Transparent Photodetector Based on Detached Vertical (In,Ga)N Nanowires with 360° Omnidirectional Detection for Underwater Wireless Optical Communication
Source: Nanomaterials (Basel). 2021 Nov 4;11(11):2959. doi: 10.3390/nano11112959 (PMC8621864; doi:10.3390/nano11112959)
Supplement: Supplementary file 1 [file nanomaterials-11-02959-s001.zip]

Archive with 3 entries (2 files):
- Supplementary Materials-nanomaterials-1417214/
- Supplementary Materials-nanomaterials-1417214/Supplementary Materials-nanomaterials-1417214.pdf
- Supplementary Materials-nanomaterials-1417214/Video S1-nanomaterials-1417214.mp4
